# Supplementary material for: Urine-Derived Stem Cell-Secreted Klotho Plays a Crucial Role in the HK-2 Fibrosis Model by Inhibiting the TGF-β Signaling Pathway
Source: Int J Mol Sci. 2022 Apr 30;23(9):5012. doi: 10.3390/ijms23095012 (PMC9105028; doi:10.3390/ijms23095012)
Supplement: Supplementary file 1 [file ijms-23-05012-s001.zip]

Archive with 2 entries (2 files):
- Supplementary Figures - revision round 1.pdf
- Supplementary Tables - revision round 1.pdf
